# Supplementary material for: Structural Features Promoting Photocatalytic Degradation of Contaminants of Emerging Concern: Insights into Degradation Mechanism Employing QSA/PR Modeling
Source: Molecules. 2023 Mar 7;28(6):2443. doi: 10.3390/molecules28062443 (PMC10057466; doi:10.3390/molecules28062443)
Supplement: Supplementary file 1 [file molecules-28-02443-s001.zip]

Archive with 1 entries (1 files):
- molecules-2258905-supplementary.pdf
